# Supplementary material for: Matrix Metalloproteases from Adipose Tissue-Derived Stromal Cells Are Spatiotemporally Regulated by Hydrogel Mechanics in a 3D Microenvironment
Source: Bioengineering (Basel). 2022 Jul 26;9(8):340. doi: 10.3390/bioengineering9080340 (PMC9332414; doi:10.3390/bioengineering9080340)
Supplement: Supplementary file 1 [file bioengineering-09-00340-s001.zip]

Archive with 1 entries (1 files):
- bioengineering-1789106-supplementary.pdf
